# Supplementary material for: Chromosome‐dependent aneuploid formation in Spo11‐less meiosis
Source: Genes Cells. 2023 Jan 5;28(2):129–48. doi: 10.1111/gtc.12998 (PMC10107155; doi:10.1111/gtc.12998)
Supplement: Supplementary file 2 — DATA S2. Simulation code of java format. [file GTC-28-129-s001.java]

//// Biased meiotic segregation simulation for Spo11-delta S. cerevisiae.
//// 1. Compile sc2Main_with_bias.java
//// 2. two argements are required for probability a and porobability b.
//// $ java sc2Main_with_bias.java pa[double] pb[double]
//// For biased segregation, M1weight table from line 27-33 can be changed.

import java.util.Random;

public class sc2Main_with_bias {
	static int alive = 0b00000000_00000000_11111111_11111111;
	static int[] senNum  = new int[17];//cell count with the [index] number of aneuploid  = senNum[(#of_Chromosomes - 16)]++
	static int[] aliveForm = new int[4];//Final spore state: 0 dead; 1 single; 2 altered copy; 3 perfect copy
	static double pa,pb,w_info;//pa=probability of non-aneuploidy chromosome loss; pb=probability of aneuploidy chromosome loss,weight_label
	static double[] pbweight,M1weight;
	static Random rand = new Random();
	public static void main(String[] args) {
		int trynum = 100000000;
		int count = 0;
//		pa = 0.017;
//		pb = 0.013;

pa =Double.parseDouble(args[0]);
pb =Double.parseDouble(args[1]);

w_info = 0;
	// Weight table for 16 chromosomes
		M1weight = new double[]{0.5,0.5,0.5,0.5,0.5,0.5,0.5,0.5,0.5,0.5,0.5,0.5,0.5,0.5,0.5,0.5,}; // InM1, successful chromosomal segregation rate for each Chr1-16: 0% -> "Sticky" homologous chromosomes go into 1 M1 cell; 100% -> Normal, perfect segregation; 0.5(50%) -> random segregation
	//	M1weight = new double[]{0.5,0.727349915,0.526206677,0.999999843,0.640097939,0.520184,0.833877297,0.627166555,0.584695616,0.687764267,0.675581001,0.865498586,0.769703948,0.724403935,0.831883484,0.780527337,}; //chrIV is 100% sticky//
	//	M1weight = new double[]{0.5,0.681879932,0.520965342,0.899999875,0.612078351,0.5161472,0.767101837,0.601733244,0.567756493,0.650211414,0.6404648,0.792398869,0.715763158,0.679523148,0.765506787,0.72442187,}; //chrIV is 90% //
	//	M1weight = new double[]{0.5,0.636409949,0.515724006,0.799999906,0.584058763,0.5121104,0.700326378,0.576299933,0.55081737,0.61265856,0.6053486,0.719299151,0.661822369,0.634642361,0.69913009,0.668316402,}; //chrIV is 80% //
	//	M1weight = new double[]{0.5,0.590939966,0.510482671,0.699999937,0.556039176,0.5080736,0.633550919,0.550866622,0.533878247,0.575105707,0.5702324,0.646199434,0.607881579,0.589761574,0.632753393,0.612210935,}; //chrIV is 70% //
	//	M1weight = new double[]{0.5,0.545469983,0.505241335,0.599999969,0.528019588,0.5040368,0.566775459,0.525433311,0.516939123,0.537552853,0.5351162,0.573099717,0.55394079,0.544880787,0.566376697,0.556105467,}; //chrIV is 60% //

	// bias for MII diploid loss. Check comment out in Line 96.
	// pbweight = new double[]{1,1,1,1,1,1,1,1,1,1,1,1,1,1,1,1,}; // Pb weight for each chromosome in M2: 1 -> no-weight; 0 -> pb=0; 0.1 -> Aneuploidy loss of probability of "0.1 * pb" [<1]


		for(int i=0; i<trynum; i++) {
			int data = rand.nextInt();
			// MI biased random segregation upon chromosome dependent weight
			data = makeM1WithWeight(M1weight);// comment out this line for unbiased MI segregation simulation.
			//
			if(isAliveM1(data)) count++;
			if(isAliveM1(~data)) count++;
		}
//		aliveForm[0] += (trynum*2-count);
		System.out.print(w_info);
        System.out.print(",");
        System.out.print(pa);
        System.out.print(",");
        System.out.print(pb);
        System.out.print(",");
		System.out.println(count);
		System.out.println(count*2/(double)(trynum*4));
        int tmpsum=0;
		for(int x: senNum) {
			System.out.print(x);
			System.out.print(" ");
			tmpsum+=x;
		}
		//System.out.println();
		for(int x: senNum) {
			System.out.print(String.format("%3f",x/(double)tmpsum));
			System.out.print(" ");
		}
		//System.out.println();
		//System.out.println();
		int checknum = 0;
		for(int x: aliveForm) {
			System.out.print(x);
			System.out.print(" ");
			checknum += x;
		}
		//System.out.println();
		for(int x: aliveForm) {
			System.out.print(x/(double)checknum);
			System.out.print(" ");
		}
		System.out.println();
//		System.out.println(checknum);
	}
	static boolean isAliveM1(int data){
		int mask = data>>>16;
		if((((data | mask) & alive) == alive)) {
			int choufuku = (data&alive) & mask; //Mark aneuploidy in right 16bit
			choufuku = choufuku | choufuku<<16; //Extend in left 16bit
			int res1=0;
			int res2=0;
			double p = 0;
			for(int i = 0; i<32; i++) {
				int digit = 1<<i;
				//weighted pb ver.
				if( (choufuku & digit) == digit) {
					p = pb;
					//p = pb * pbweight[i%16];
				}
				else p = pa;
				if(p < rand.nextDouble()) res1 += data & digit;
				if(p < rand.nextDouble()) res2 += data & digit;
			}
			if(isAlive(res1)) senNum[Integer.bitCount(res1)-16]++;
			if(isAlive(res2)) senNum[Integer.bitCount(res2)-16]++;
			if(isAlive(res1) && isAlive(res2)) {
				if(res1==res2) aliveForm[3]++;
				else aliveForm[2]++;
			}else if(isAlive(res1) || isAlive(res2)) {
				aliveForm[1]++;
			}else {
				aliveForm[0]++;
			}
			return true;
		}else {
			return false;
		}
	}
	static boolean isAlive(int data) {
		int mask = data>>>16;
		return ((data | mask) & alive) == alive;
	}

	static int makeM1WithWeight(double[] w) {//weighted M1 ver. weight for 16 chromosomes from m1 weight table; return m1 segregated bitstring
		int ret = 0b00000000_00000000_11111111_11111111;
		for(int i=0; i<w.length; i++) {
			int digit = 1<<i;
			int digit2 = 1<<(i+16);
			double p = w[i];
			if(p < rand.nextDouble()) {// probabiltiy of "sticky" bias occurence
				if(0.5 < rand.nextDouble()) {
					ret += digit2;
				}else {
					ret -= digit;
				}
			}
		}
		return ret;
	}
}


Supplementary Data S1
Simulation code of spo11∆ meiotic segregation and biased segregation.
